# Supplementary material for: Helicobacter pylori-Induced Angiopoietin-Like 4 Promotes Gastric Bacterial Colonization and Gastritis
Source: Research (Wash D C). 2024 Jul 17;7:0409. doi: 10.34133/research.0409 (PMC11254415; doi:10.34133/research.0409)
Supplement: Supplementary 1 — Figs. S1 to S17 Tables S1 to S8 [file research.0409.f1.zip]

Archive with 2 entries (2 files):
- revised Supplementary Figures(R1).pdf
- revised Supplementary Tables(R1).docx
